# Supplementary material for: Spectro-spatial features in distributed human intracranial activity proactively encode peripheral metabolic activity
Source: Nat Commun. 2023 May 11;14:2729. doi: 10.1038/s41467-023-38253-7 (PMC10174612; doi:10.1038/s41467-023-38253-7)
Supplement: Supplementary file 3 — Source Data [file 41467_2023_38253_MOESM3_ESM.xlsx]

## Sheet: Figure1C-D
Time	Glucose	HFA-LH-AVG-Z
0	110	-0.391013
0.00347222	115	0.136588
0.00694444	116	0.0845696
0.0104167	117	0.0229595
0.0138889	118	0.601344
0.0173611	115	0.199461
0.0208333	112	0.295448
0.0243056	111	0.0220714
0.0277778	109	-0.12471
0.03125	108	-0.280356
0.0347222	109	0.510728
0.0381944	112	-0.136552
0.0416667	110	-0.264667
0.0451389	109	-0.204448
0.0486111	107	0.142443
0.0520833	91	0.937314
0.0555556	84.5	1.26343
0.0590278	85	0.978829
0.0625	90	0.929576
0.0659722	97	0.933681
0.0694444	97	0.849847
0.0729167	90	1.02339
0.0763889	80	0.925309
0.0798611	82	0.796841
0.0833333	82	0.955296
0.0868056	88	0.611624
0.0902778	93	1.11604
0.09375	92	1.15341
0.0972222	97	1.185
0.100694	106	0.952312
0.104167	113	0.921372
0.107639	116	0.333462
0.111111	117	0.202503
0.114583	116	0.0776669
0.118056	116	0.0128051
0.121528	116	-0.11235
0.125	116	-0.272931
0.128472	116	-0.26215
0.131944	116	-0.377236
0.135417	117	-0.408724
0.138889	119	-0.294169
0.142361	122	-0.356037
0.145833	127	-0.219019
0.149306	130	-0.0623116
0.152778	130	0.860693
0.15625	115	0.786251
0.159722	111	0.0145095
0.163194	113	-0.2736
0.166667	115	-0.287797
0.170139	116	-0.407342
0.173611	115	-0.416056
0.177083	116	-0.427993
0.180556	116	-0.444761
0.184028	116	-0.438274
0.1875	116	-0.485908
0.190972	116	-0.460466
0.194444	118	-0.401869
0.197917	119	-0.424394
0.201389	119	-0.414214
0.204861	118	-0.474971
0.208333	117	-0.391005
0.211806	116	-0.511503
0.215278	116	-0.538916
0.21875	115	-0.622105
0.222222	114	-0.531713
0.225694	114	-0.542946
0.229167	113	-0.526533
0.232639	111	-0.687732
0.236111	112	-0.648294
0.239583	112	-0.507222
0.243056	111	-0.545837
0.246528	111	-0.534195
0.25	111	-0.661421
0.253472	111	-0.652285
0.256944	110	-0.500211
0.260417	109	-0.714695
0.263889	107	-0.6838
0.267361	106	-0.639788
0.270833	105	-0.693061
0.274306	105	-0.643785
0.277778	104	-0.644124
0.28125	104	-0.646016
0.284722	104	-0.708706
0.288194	104	-0.712625
0.291667	104	-0.693049
0.295139	104	-0.624304
0.298611	104	-0.735413
0.302083	106	-0.644165
0.305556	105	-0.549344
0.309028	105	-0.507058
0.3125	106	-0.468173
0.315972	105	-0.761963
0.319444	104	-0.838441
0.322917	104	-0.742048
0.326389	105	-0.843976
0.329861	105	-0.799052
0.333333	105	-0.756261
0.336806	105	-0.708116
0.340278	105	-0.788127
0.34375	104	-0.748711
0.347222	104	-0.793017
0.350694	100	-0.729548
0.354167	98	-0.79328
0.357639	98	-0.812982
0.361111	100	-0.645822
0.364583	101	-0.751589
0.368056	102	-0.77866
0.371528	102	0.484954
0.375	110	-0.0421048
0.378472	112	-0.426278
0.381944	111	-0.501212
0.385417	111	-0.526527
0.388889	111	-0.710515
0.392361	111	-0.629742
0.395833	111	-0.751581
0.399306	111	-0.897575
0.402778	112	-0.911886
0.40625	113	-0.874271
0.409722	113	-0.894789
0.413194	113	-0.896221
0.416667	114	-0.725655
0.420139	114	-0.719069
0.423611	114	-0.853458
0.427083	114	-0.736766
0.430556	115	-0.758047
0.434028	102	0.575013
0.4375	105	0.631603
0.440972	108	0.723608
0.444444	100	0.784699
0.447917	82	0.827405
0.451389	96	0.832254
0.454861	88	0.845942
0.458333	81	0.833166
0.461806	83	0.665285
0.465278	91	0.739782
0.46875	98	0.708481
0.472222	100	0.811271
0.475694	104	0.741774
0.479167	105	0.788678
0.482639	117	0.667878
0.486111	123	0.835382
0.489583	126	1.16693
0.493056	126	0.836527
0.496528	122	0.857549
0.5	120	0.605121
0.503472	116	0.919319
0.506944	115	0.84373
0.510417	113	0.861211
0.513889	111	0.937763
0.517361	110	0.753905
0.520833	112	0.875507
0.524306	116	0.75504
0.527778	122	0.900186
0.53125	122	1.08042
0.534722	130	0.918886
0.538194	138	0.946646
0.541667	144	0.758033
0.545139	145	0.751819
0.548611	140	0.677377
0.552083	141	0.83156
0.555556	143	0.661194
0.559028	146	0.892283
0.5625	146	0.717777
0.565972	147	1.11388
0.569444	149	1.03304
0.572917	147	0.80886
0.576389	145	1.03657
0.579861	142	1.14619
0.583333	143	0.992739
0.586806	142	0.908469
0.590278	141	0.858878
0.59375	140	0.873107
0.597222	140	0.831983
0.600694	137	0.759828
0.604167	139	0.789629
0.607639	139	0.958207
0.611111	139.7	1.20438
0.614583	140.8	1.15982
0.618056	142	0.87925
0.621528	143	0.831513
0.625	137	0.928079
0.628472	113	0.933678
0.631944	116	0.899661
0.635417	103	0.696405
0.638889	103	0.669302
0.642361	105	0.617568
0.645833	102	0.661618
0.649306	103	0.58046
0.652778	110	0.31981
0.65625	111	0.111118
0.659722	112	0.0405974
0.663194	116	0.0280041
0.666667	123	0.497553
0.670139	122	0.35626
0.673611	118	0.386475
0.677083	107	0.654317
0.680556	108	0.522261
0.684028	107	0.449106
0.6875	109	0.481647
0.690972	115	0.53339
0.694444	114	0.441737
0.697917	111	0.492516
0.701389	109	0.489102
0.704861	104	0.453642
0.708333	102	0.510303
0.711806	100	0.18258
0.715278	98	0.308636
0.71875	96	0.441776
0.722222	90	0.536815
0.725694	89	0.367706
0.729167	88	0.303554
0.732639	91	0.376208
0.736111	97	0.466581
0.739583	101	0.420392
0.743056	102	0.265418
0.746528	106	0.231829
0.75	110	0.250187
0.753472	115	0.248343
0.756944	118	0.193234
0.760417	123	0.158369
0.763889	124	0.319268
0.767361	124	0.333104
0.770833	111	0.244193
0.774306	102	0.269959
0.777778	94	0.0495486
0.78125	97	0.0472126
0.784722	103	0.00906329
0.788194	105	0.246478
0.791667	104	0.359392
0.795139	111	0.219875
0.798611	117	0.267346
0.802083	118	-0.0198266
0.805556	112	-0.0340146
0.809028	112	-0.161701
0.8125	127	0.490624
0.815972	127	0.37491
0.819444	124	0.273254
0.822917	126	0.384608
0.826389	127	0.466252
0.829861	129	0.22697
0.833333	129	0.0593076
0.836806	129	0.19637
0.840278	129	0.213378
0.84375	129	0.182376
0.847222	123	0.321315
0.850694	126	0.297612
0.854167	130	0.383088
0.857639	128	0.35486
0.861111	124	0.333945
0.864583	119	0.362816
0.868056	99	0.308964
0.871528	85	0.163088
0.875	97	0.280207
0.878472	104	0.188899
0.881944	107	0.263182
0.885417	108	0.30947
0.888889	111	0.228579
0.892361	116	0.230763
0.895833	119	0.498458
0.899306	125	0.295719
0.902778	126	0.256073
0.90625	123	0.345416
0.909722	102	0.56348
0.913194	98	0.523939
0.916667	100	0.659697
0.920139	101	0.381621
0.923611	96	-0.404824
0.927083	95	-0.653481
0.930556	94	-0.619926
0.934028	100	-0.714918
0.9375	110	-0.968368
0.940972	113	-1.07667
0.944444	115	-0.967036
0.947917	117	-1.11573
0.951389	118	-0.996623
0.954861	119	-0.719265
0.958333	121	-1.10062
0.961806	122	-1.09002
0.965278	122	-1.12365
0.96875	123	-1.15448
0.972222	124	-1.26172
0.975694	123	-1.21395
0.979167	122	-1.21474
0.982639	119	-1.43792
0.986111	117	-1.37855
0.989583	115	-0.825446
0.993056	115	-0.817318
0.996528	114	-0.931979
1	113	-0.057569
1.00347	117	0.040158
1.00694	114	-0.014296
1.01042	117	0.0330894
1.01389	112	-0.364302
1.01736	117	-0.636068
1.02083	121	-0.860263
1.02431	123	-1.05553
1.02778	125	-1.13143
1.03125	124	-1.19174
1.03472	125	-1.15146
1.03819	124	-0.826465
1.04167	119	-1.19174
1.04514	116	-1.23484
1.04861	113	-1.39555
1.05208	109	-1.33671
1.05556	107	-1.24267
1.05903	105	-1.27785
1.0625	105	-1.32171
1.06597	106	-1.38418
1.06944	107	-1.21889
1.07292	111	-1.31162
1.07639	113	-1.28178
1.07986	114	-1.19621
1.08333	113	-1.15047
1.08681	113	-1.36601
1.09028	112	-1.31669
1.09375	111	-1.41457
1.09722	111	-1.44961
1.10069	112	-1.4355
1.10417	113	-1.56749
1.10764	112	-1.49966
1.11111	111	-0.978643
1.11458	108	-1.22146
1.11806	106	-1.47444
1.12153	105	-1.44831
1.125	104	-1.51718
1.12847	103	-1.63497
1.13194	101	-1.7501
1.13542	100	-1.75966
1.13889	100	-1.7075
1.14236	100	-1.73878
1.14583	100	-1.76434
1.14931	100	-1.82875
1.15278	99	-1.53114
1.15625	98	-1.49906
1.15972	97	-1.55712
1.16319	96	-1.57498
1.16667	96	-1.61463
1.17014	95	-1.54754
1.17361	95	-1.45018
1.17708	94	-1.43317
1.18056	93	-1.48906
1.18403	93	-1.5274
1.1875	93	-1.53699
1.19097	92	-1.33677
1.19444	92	-1.27734
1.19792	91	-1.31992
1.20139	90	-1.59129
1.20486	90	-1.48993
1.20833	90	-1.54509
1.21181	91	-1.47876
1.21528	91	-1.47853
1.21875	91	-1.66964
1.22222	91	-1.6566
1.22569	91	-1.64701
1.22917	90	-1.47958
1.23264	89	-1.44941
1.23611	89	-1.50736
1.23958	88	-1.45445
1.24306	88	-1.51411
1.24653	87	-1.58559
1.25	87	-1.76594
1.25347	87	-1.49804
1.25694	88	-1.60996
1.26042	87	-1.54826
1.26389	87	-1.54068
1.26736	87	-1.66156
1.27083	87	-1.6548
1.27431	87	-1.71713
1.27778	87	-1.75584
1.28125	87	-1.66727
1.28472	87	-1.71396
1.28819	87	-1.74682
1.29167	87	-1.6484
1.29514	86	-1.57514
1.29861	86	-1.49388
1.30208	86	-1.62255
1.30556	85	-1.6172
1.30903	85	-1.18269
1.3125	84	-0.236674
1.31597	87	-0.495322
1.31944	85	-0.244169
1.32292	85	-0.32497
1.32639	87	-0.359534
1.32986	81	-0.302381
1.33333	77	0.0323041
1.33681	82	-0.0872165
1.34028	79	-0.00741273
1.34375	81	-0.0355841
1.34722	81	-0.230948
1.35069	80	-0.18373
1.35417	78	-0.598751
1.35764	79	-0.927031
1.36111	80	-1.056
1.36458	81	-1.03519
1.36806	83	-1.03332
1.37153	83	-1.25121
1.375	83	-1.27277
1.37847	83	-1.36787
1.38194	84	-1.36845
1.38542	84	-1.338
1.38889	85	-1.51994
1.39236	85	-1.46819
1.39583	85	-1.42312
1.39931	85	-1.50989
1.40278	84	-1.56361
1.40625	84	-1.65695
1.40972	83	-1.47758
1.41319	84	-1.54346
1.41667	84	-0.881174
1.42014	83	-1.10728
1.42361	82	-1.14216
1.42708	77	-1.03327
1.43056	74	-1.18904
1.43403	75	-1.04016
1.4375	76	-1.05911
1.44097	77	-1.1826
1.44444	78	-1.32711
1.44792	78	-1.30835
1.45139	79	-1.12256
1.45486	78	-1.27976
1.45833	77	-1.36816
1.46181	77	-1.46729
1.46528	77	-1.39827
1.46875	76	-1.51355
1.47222	76	-1.38733
1.47569	76	-1.49007
1.47917	77	-1.5779
1.48264	78	-1.38479
1.48611	78	-1.38988
1.48958	79	-0.439668
1.49306	79	-0.884828
1.49653	79	-0.916374
1.5	79	-1.05685
1.50347	78	-1.02013
1.50694	77	-1.14922
1.51042	77	-1.16298
1.51389	77	-1.20888
1.51736	77	-1.19193
1.52083	78	-0.828322
1.52431	77	-1.05377
1.52778	77	-1.01751
1.53125	77	-0.338362
1.53472	75	-0.141595
1.53819	75	-0.0660138
1.54167	75	-0.198326
1.54514	73	-0.165447
1.54861	73	0.0166972
1.55208	76	-0.0202291
1.55556	82	-0.10339
1.55903	87	0.0770351
1.5625	87	0.00671839
1.56597	90	-0.115671
1.56944	90	0.0121439
1.57292	89	-0.0245825
1.57639	87	-0.00925407
1.57986	86	0.0299345
1.58333	92	0.10856
1.58681	98	-0.0168642
1.59028	103	0.0647384
1.59375	110	-0.0280946
1.59722	115	-0.0637939
1.60069	120	0.153161
1.60417	121	-0.0940929
1.60764	117	-0.0580603
1.61111	114	-0.175514
1.61458	112	-0.0926867
1.61806	110	-0.546103
1.62153	108	-0.228459
1.625	101	0.109843
1.62847	99	0.0677866
1.63194	93	-0.0161888
1.63542	89	0.144447
1.63889	85	0.214583
1.64236	89	0.103609
1.64583	94	-0.23885
1.64931	100	-0.11018
1.65278	105	-0.13093
1.65625	110	-0.138268
1.65972	114	-0.105222
1.66319	116	0.0533684
1.66667	119	-0.590413
1.67014	120	-0.863886
1.67361	120	-1.1959
1.67708	122	-1.30948
1.68056	124	-1.34147
1.68403	124	-1.47578
1.6875	124	-1.54803
1.69097	124	-0.50393
1.69444	120	-0.305029
1.69792	115	-0.545246
1.70139	110	-0.834046
1.70486	106	-0.941739
1.70833	102	-0.573068
1.71181	98	0.170342
1.71528	85	0.243792
1.71875	82	-0.103464
1.72222	87	-0.330549
1.72569	95	-0.184559
1.72917	102	-0.313775
1.73264	109	-0.22195
1.73611	115	-0.361216
1.73958	119	-0.20333
1.74306	123	-0.0795628
1.74653	126	-0.119186
1.75	125	0.0234431
1.75347	122	-0.124424
1.75694	119	-0.110285
1.76042	111	-0.00874804
1.76389	107	-0.0607195
1.76736	102	0.115381
1.77083	100	0.119247
1.77431	98	-0.00518969
1.77778	99	-0.142246
1.78125	101	-0.0928088
1.78472	101	0.119333
1.78819	102	-0.0601032
1.79167	104	0.000219193
1.79514	106	0.0282845
1.79861	111	-0.0518276
1.80208	117	-0.0894661
1.80556	122	0.021775
1.80903	129	-0.161018
1.8125	132	0.0194659
1.81597	133	-0.122075
1.81944	133	0.105327
1.82292	132	-0.0790116
1.82639	130	0.112654
1.82986	125	-0.0121568
1.83333	117	0.0525259
1.83681	112	0.0174011
1.84028	108	0.164289
1.84375	105	0.0323109
1.84722	104	-0.00622782
1.85069	105	-0.00172744
1.85417	106	0.169512
1.85764	109	0.0595951
1.86111	112	0.0227646
1.86458	115	0.136361
1.86806	116	-0.0777891
1.87153	114	0.0705808
1.875	112	0.0799541
1.87847	108	-0.0721125
1.88194	103	0.00921256
1.88542	96	-0.180568
1.88889	91	-0.0804901
1.89236	87	-0.134783
1.89583	84	0.0680503
1.89931	84	-0.0249306
1.90278	90	-0.0382493
1.90625	98	0.0206952
1.90972	110	-0.121492
1.91319	119	-0.0464213
1.91667	123	0.0993998
1.92014	126	0.0612673
1.92361	123	0.0753845
1.92708	123	0.0145667
1.93056	123	-0.00397848
1.93403	117	0.104537
1.9375	113	0.110242
1.94097	111	0.28202
1.94444	110	-0.0501776
1.94792	108	0.169498
1.95139	106	0.310121
1.95486	102	0.289305
1.95833	100	0.0881908
1.96181	101	0.347101
1.96528	99	0.261403
1.96875	97	0.302771
1.97222	100	0.0533953
1.97569	102	0.302641
1.97917	108	0.144829
1.98264	111	0.204413
1.98611	106	0.195672
1.98958	95	0.208839
1.99306	93	0.284014
1.99653	99	0.404457
2	106	0.170194
2.00347	110	0.638158
2.00694	113	0.333236
2.01042	115	0.334561
2.01389	115	0.198933
2.01736	117	0.467682
2.02083	121	0.439248
2.02431	122	0.449082
2.02778	126	0.283607
2.03125	126	0.432628
2.03472	124	0.473478
2.03819	121	0.399657
2.04167	119	0.338866
2.04514	119	0.624165
2.04861	111	0.405682
2.05208	110	-0.13758
2.05556	109	0.267295
2.05903	109	0.379728
2.0625	111	-0.158221
2.06597	111	-0.314304
2.06944	112	-0.483376
2.07292	115	-0.65724
2.07639	118	-0.725147
2.07986	121	-1.00583
2.08333	124	-1.12572
2.08681	126	-1.23678
2.09028	127	-1.09717
2.09375	127	-1.26994
2.09722	127	-1.27068
2.10069	124	-1.25906
2.10417	120	-1.11922
2.10764	115	-1.25965
2.11111	108	-1.34998
2.11458	103	-1.0969
2.11806	103	-0.631324
2.12153	107	-0.89118
2.125	109	-1.07221
2.12847	109	-1.14952
2.13194	108	-1.20598
2.13542	108	-1.07514
2.13889	104	-1.26002
2.14236	105	-1.19323
2.14583	106	-1.22104
2.14931	107	-1.30771
2.15278	106	-1.37646
2.15625	106	-1.43602
2.15972	106	-1.45808
2.16319	106	-1.63131
2.16667	106	-1.43397
2.17014	107	-1.39822
2.17361	108	-1.52845
2.17708	107	-1.36813
2.18056	104	-1.50352
2.18403	103	-1.37971
2.1875	101	-1.38278
2.19097	99	-1.35739
2.19444	99	-1.33102
2.19792	98	-1.21781
2.20139	96	-0.957713
2.20486	94	-0.933271
2.20833	91	-0.964152
2.21181	91	-1.23057
2.21528	90	-1.24391
2.21875	88	-1.27794
2.22222	88	-1.26254
2.22569	88	-1.2122
2.22917	89	-1.31188
2.23264	88	-1.381
2.23611	89	-1.36275
2.23958	90	-1.51527
2.24306	88	-1.53595
2.24653	82	-1.38652
2.25	80	-1.52354
2.25347	80	-1.44908
2.25694	81	-1.38901
2.26042	79	-1.45955
2.26389	79	-1.33744
2.26736	79	-1.35816
2.27083	80	-1.4134
2.27431	83	-1.30012
2.27778	84	-1.43012
2.28125	84	-1.33374
2.28472	84	-1.31104
2.28819	85	-1.33504
2.29167	83	-1.32025
2.29514	80	-1.43869
2.29861	76	-1.33939
2.30208	76	-1.36426
2.30556	76	-1.40157
2.30903	76	-1.39519
2.3125	76	-1.48166
2.31597	76	-1.32282
2.31944	73	-0.600316
2.32292	70	-0.731639
2.32639	71	-0.917203
2.32986	72	-0.928409
2.33333	74	-0.847751
2.33681	74	-1.10706
2.34028	76	-0.418145
2.34375	72	-0.898612
2.34722	73	-0.847105
2.35069	75	-0.942594
2.35417	75	-1.14773
2.35764	76	-1.24736
2.36111	76	-1.15577
2.36458	76	-1.28002
2.36806	76	-1.26033
2.37153	76	-1.36116
2.375	77	-1.49019
2.37847	77	-1.30447
2.38194	78	-1.37945
2.38542	77	-1.48405
2.38889	76	-1.17103
2.39236	75	-0.535895
2.39583	69	-0.454927
2.39931	67	-0.658534
2.40278	68	-0.852735
2.40625	67	-0.899507
2.40972	67	-0.962366
2.41319	68	-1.00085
2.41667	70	-1.16614
2.42014	70	-0.933116
2.42361	70	-1.19106
2.42708	70	-0.599434
2.43056	71	-0.996501
2.43403	69	-1.15546
2.4375	70	-0.973879
2.44097	70	-0.852484
2.44444	71	-0.634587
2.44792	71	-0.680396
2.45139	70	-0.891474
2.45486	69	-0.875769
2.45833	65	-0.950219
2.46181	64	-1.07162
2.46528	67	-1.02694
2.46875	69	-1.19654
2.47222	68	-1.31904
2.47569	68	-1.06392
2.47917	75	-0.875381
2.48264	77	-0.782824
2.48611	74	-0.559965
2.48958	73	-0.565007
2.49306	68	-0.556779
2.49653	63	0.188604
2.5	66	-0.0873306
2.50347	69	0.434451
2.50694	75	0.351909
2.51042	76	0.0567459
2.51389	74	0.369145
2.51736	76	0.327299
2.52083	72	0.845527
2.52431	76	0.565588
2.52778	73	0.496351
2.53125	71	0.432292
2.53472	73	0.401675
2.53819	69	0.288376
2.54167	71	0.214715
2.54514	78	0.416715
2.54861	87	0.222357
2.55208	93	0.345579
2.55556	99	0.380919
2.55903	106	0.285326
2.5625	109	0.334362
2.56597	111	0.453041
2.56944	111	0.504501
2.57292	110	0.612366
2.57639	109	0.449184
2.57986	106	0.483571
2.58333	103	0.507888
2.58681	101	0.495923
2.59028	99	0.576635
2.59375	100	0.555605
2.59722	101	0.286911
2.60069	102	0.442981
2.60417	103	0.507984
2.60764	104	0.594171
2.61111	103	0.487975
2.61458	101	0.41324
2.61806	101	0.269819
2.62153	100	0.321097
2.625	100	0.422758
2.62847	99	0.511743
2.63194	91	0.377862
2.63542	86	0.294197
2.63889	87	-0.00108475
2.64236	87	-0.404747
2.64583	89	-0.819289
2.64931	90	-1.07821
2.65278	89	-0.836945
2.65625	90	0.259172
2.65972	89	0.436986
2.66319	89	0.303481
2.66667	88	0.40336
2.67014	92	0.453024
2.67361	95	0.371688
2.67708	98	0.410002
2.68056	102	0.496232
2.68403	103	0.482683
2.6875	103	0.52865
2.69097	101	0.405296
2.69444	102	0.571645
2.69792	103	0.515878
2.70139	105	0.56138
2.70486	106	0.515949
2.70833	105	0.291149
2.71181	102	0.462149
2.71528	98	0.58266
2.71875	90	0.359129
2.72222	88	0.309651
2.72569	91	0.273058
2.72917	95	0.466488
2.73264	100	0.248471
2.73611	104	0.282413
2.73958	107	0.210991
2.74306	107	0.333565
2.74653	107	0.310184
2.75	106	0.371109
2.75347	109	0.389685
2.75694	114	0.449699
2.76042	116	0.381908
2.76389	116	0.442685
2.76736	116	0.441563
2.77083	117	0.508527
2.77431	117	0.347209
2.77778	114	0.397483
2.78125	114	0.414836
2.78472	114	0.245248
2.78819	113	0.405091
2.79167	114	0.390027
2.79514	114	0.259968
2.79861	115	0.695645
2.80208	116	0.634786
2.80556	117	0.508802
2.80903	113	0.375587
2.8125	111	0.606642
2.81597	111	0.511877
2.81944	109	0.467918
2.82292	102	0.5698
2.82639	101	0.421685
2.82986	98	0.325922
2.83333	91	0.591188
2.83681	95	0.721173
2.84028	102	0.537273
2.84375	103	0.555631
2.84722	104	0.527421
2.85069	106	0.545645
2.85417	108	0.60205
2.85764	108	0.535296
2.86111	108	0.389411
2.86458	108	0.420263
2.86806	109	0.484095
2.87153	110	0.785229
2.875	109	0.772553
2.87847	106	0.238847
2.88194	98	0.693361
2.88542	89	0.634373
2.88889	83	0.545004
2.89236	80	0.628842
2.89583	82	0.492266
2.89931	85	0.609569
2.90278	88	0.546642
2.90625	95	0.428204
2.90972	103	0.402987
2.91319	108	0.484507
2.91667	109	0.400804
2.92014	105	0.61156
2.92361	102	0.823362
2.92708	102	0.911833
2.93056	103	0.741099
2.93403	101	0.738322
2.9375	102	0.733224
2.94097	105	0.392381
2.94444	108	0.578476
2.94792	108	0.481069
2.95139	107	0.449119
2.95486	114	0.495821
2.95833	120	0.426129
2.96181	119	1.12144
2.96528	121	0.646504
2.96875	125	0.435636
2.97222	125	0.739808
2.97569	125	0.710872
2.97917	125	0.873458
2.98264	125	0.715093
2.98611	124	0.612582
2.98958	121	0.199067
2.99306	118	-0.0859431
2.99653	116	-0.163669
3	114	-0.528184
3.00347	110	-0.56801
3.00694	108	-0.722501
3.01042	108	-0.901655
3.01389	111	-0.831757
3.01736	114	-0.996799
3.02083	115	-0.921796
3.02431	111	-0.995975
3.02778	108	-0.945802
3.03125	108	-0.880638
3.03472	109	-1.13383
3.03819	109	-1.03655
3.04167	107	-1.2104
3.04514	103	-1.04942
3.04861	102	-1.15946
3.05208	102	-1.00457
3.05556	101	-1.15947
3.05903	100	-1.30214
3.0625	101	-1.0314
3.06597	104	-0.259911
3.06944	103	-0.666016
3.07292	99	-0.591885
3.07639	98	-0.990403
3.07986	101	-1.06144
3.08333	99	-1.14823
3.08681	97	-1.19605
3.09028	98	-1.08409
3.09375	102	-1.02356
3.09722	104	-1.05616
3.10069	106	-1.22986
3.10417	110	-1.27187
3.10764	113	-1.24956
3.11111	116	-1.29226
3.11458	114	-1.36427
3.11806	113	-1.34434
3.12153	112	-1.29163
3.125	111	-1.50892
3.12847	111	-0.181981
3.13194	107	0.295116
3.13542	104	0.211856
3.13889	106	0.36535
3.14236	107	0.434299
3.14583	104	0.436513
3.14931	100	0.314548
3.15278	96	-0.0720369
3.15625	92	0.120023
3.15972	92	-0.142517
3.16319	95	0.0604503
3.16667	101	-0.437705
3.17014	105	-0.621864
3.17361	111	-0.695051
3.17708	114	-0.910681
3.18056	114	-1.07498
3.18403	113	-1.10704
3.1875	110	-1.05986
3.19097	107	-1.1109
3.19444	103	-0.99853
3.19792	99	-1.22107
3.20139	99	-1.30299
3.20486	100	-1.18767
3.20833	100	-1.26793
3.21181	100	-1.16858
3.21528	100	-1.18008
3.21875	98	-1.18567
3.22222	97	-0.636719
3.22569	97	-0.415591
3.22917	96	-0.613078
3.23264	96	-0.746699
3.23611	95	-1.08378
3.23958	94	-1.09851
3.24306	95	-1.29671
3.24653	95	-1.13465
3.25	95	-1.16951
3.25347	95	-1.18592
3.25694	94	-0.921051
3.26042	94	-1.0588
3.26389	93	-1.24668
3.26736	92	-1.07382
3.27083	91	-1.23369
3.27431	91	-1.2369
3.27778	92	-1.29756
3.28125	92	-1.24673
3.28472	92	-1.4677
3.28819	92	-1.33262
3.29167	93	-1.52251
3.29514	93	-0.995466
3.29861	93	-1.18763
3.30208	93	-1.22138
3.30556	93	-1.17449
3.30903	92	-1.13552
3.3125	93	-0.642764
3.31597	92	-0.500851
3.31944	93	-0.642307
3.32292	89	-1.03093
3.32639	91	-1.08866
3.32986	92	-1.11641
3.33333	92	-1.0993
3.33681	93	-1.13383
3.34028	93	-0.608436
3.34375	95	-1.10342
3.34722	94	-1.06778
3.35069	93	-0.898305
3.35417	93	-1.20939
3.35764	92	-1.07519
3.36111	92	-0.953268
3.36458	91	-0.797637
3.36806	91	-0.968301
3.37153	91	-0.486608
3.375	91	-0.546545
3.37847	90	-0.446604
3.38194	88	-0.697712
3.38542	87	-0.874327
3.38889	88	-0.660805
3.39236	86	-0.790457
3.39583	88	-0.945635
3.39931	88	-0.9525
3.40278	88	-1.08611
3.40625	88	-1.1852
3.40972	88	-1.16414
3.41319	88	-1.01405
3.41667	88	-1.24888
3.42014	87	-0.88278
3.42361	87	-0.48868
3.42708	86	-0.233397
3.43056	87	-0.618506
3.43403	87	-0.679358
3.4375	88	-0.708266
3.44097	88	-0.569684
3.44444	88	-0.784792
3.44792	89	-0.707487
3.45139	88	-0.768895
3.45486	88	-0.885397
3.45833	88	0.134678
3.46181	89	0.344504
3.46528	87	0.562165
3.46875	84	0.604557
3.47222	86	0.574134
3.47569	87	0.354643
3.47917	87	0.527668
3.48264	86	0.405748
3.48611	85	-0.0672718
3.48958	86	-0.0663184
3.49306	85	-0.270751
3.49653	86	0.455739
3.5	87	0.527531
3.50347	86	0.606907
3.50694	83	0.359167
3.51042	81	0.38286
3.51389	82	0.242871
3.51736	82	-0.0206608
3.52083	83	-0.137245
3.52431	84	-0.498861
3.52778	85	0.393952
3.53125	85	0.480991
3.53472	85	0.35003
3.53819	85	0.634744
3.54167	84	0.370154
3.54514	85	0.383075
3.54861	84	0.60347
3.55208	85	0.392717
3.55556	83	0.361999
3.55903	82	0.344409
3.5625	82	0.445325
3.56597	80	0.517996
3.56944	80	0.631131
3.57292	80	0.57773
3.57639	80	0.775911
3.57986	83	0.87208
3.58333	84	0.94955
3.58681	89	0.801446
3.59028	99	0.917699
3.59375	103	0.58449
3.59722	100	0.58171
3.60069	99	0.906898
3.60417	97	0.526466
3.60764	95	0.729269
3.61111	92	0.8785
3.61458	90	0.728642
3.61806	87	0.912127
3.62153	85	0.92882
3.625	84	0.710332
3.62847	84	0.586933
3.63194	84	0.732822
3.63542	84	0.802603
3.63889	85	0.52864
3.64236	86	0.71392
3.64583	86	0.456281
3.64931	85	0.529095
3.65278	86	0.673682
3.65625	85	0.853165
3.65972	84	0.756065
3.66319	87	0.617447
3.66667	90	0.756624
3.67014	97	0.639802
3.67361	105	0.640845
3.67708	112	0.632273
3.68056	117	0.598504
3.68403	118	0.468213
3.6875	116	0.519673
3.69097	115	0.475139
3.69444	111	0.569044
3.69792	106	0.540722
3.70139	100	0.861586
3.70486	95	0.623979
3.70833	91	0.719075
3.71181	92	0.777786
3.71528	94	0.810524
3.71875	95	0.538136
3.72222	96	0.581455
3.72569	94	0.838007
3.72917	93	0.522947
3.73264	90	1.13401
3.73611	90	0.562091
3.73958	91	0.84414
3.74306	84	0.950825
3.74653	80	0.865232
3.75	84	0.869278
3.75347	88	0.676567
3.75694	92	0.906808
3.76042	92	0.892818
3.76389	94	0.836153
3.76736	97	0.723519
3.77083	100	0.970708
3.77431	101	0.82227
3.77778	103	0.944311
3.78125	103	0.835599
3.78472	104	0.775672
3.78819	104	0.919885
3.79167	102	0.857483
3.79514	101	0.58647
3.79861	99	0.647377
3.80208	97	0.550911
3.80556	96	0.951367
3.80903	95	0.872051
3.8125	96	0.69805
3.81597	98	0.807105
3.81944	98	0.852257
3.82292	98	0.997166
3.82639	98	0.970284
3.82986	102	0.96049
3.83333	102	0.892025
3.83681	100	1.04698
3.84028	100	1.07525
3.84375	99	0.985955
3.84722	100	0.921337
3.85069	100	1.12135
3.85417	101	1.08274
3.85764	104	1.04915
3.86111	105	1.0373
3.86458	104	1.1768
3.86806	101	1.07462
3.87153	100	1.08653
3.875	100	0.991554
3.87847	101	0.888293
3.88194	105	0.993783
3.88542	111	0.975077
3.88889	114	0.979146
3.89236	111	1.05361
3.89583	107	1.07043
3.89931	103	1.27161
3.90278	98	1.44803
3.90625	86	1.14096
3.90972	90	1.54834
3.91319	100	1.53499
3.91667	106	1.40484
3.92014	111	0.945118
3.92361	109	1.26014
3.92708	111	1.17888
3.93056	112	1.28265
3.93403	112	1.36357
3.9375	112	1.41995
3.94097	112	1.06528
3.94444	112	1.14798
3.94792	112	1.11465
3.95139	109	1.21219
3.95486	110	1.63461
3.95833	108	1.31256
3.96181	117	1.46521
3.96528	123	1.29887
3.96875	127	1.23638
3.97222	129	1.416
3.97569	129	1.37573
3.97917	125	1.55865
3.98264	120	1.4039
3.98611	120	1.29869
3.98958	121	1.26811
3.99306	122	1.33448
3.99653	115	1.53244
4	109	1.33494
4.00347	102	1.45968
4.00694	98	1.26894
4.01042	97	1.45602
4.01389	96	1.38304
4.01736	93	1.11564
4.02083	100	1.27821
4.02431	109	1.39227
4.02778	112	1.28964
4.03125	119	1.28465
4.03472	125	1.3666
4.03819	127	1.42476
4.04167	123	1.61581
4.04514	131	1.5168
4.04861	130	1.62217
4.05208	133	1.82219
4.05556	132	1.8193
4.05903	132	1.64368
4.0625	130	1.45728
4.06597	132	1.68461
4.06944	128	1.79787
4.07292	125	1.84382
4.07639	120	1.50145
4.07986	119	1.82321
4.08333	120	1.54346
4.08681	123	1.73638
4.09028	130	1.62731
4.09375	136	1.73443
4.09722	138	1.65648
4.10069	138	1.60713
4.10417	137	1.52156
4.10764	135	1.92127
4.11111	118	1.60911
4.11458	114	1.8584
4.11806	107	1.8402
4.12153	105	1.87159
4.125	111	1.69203
4.12847	112	1.55133
4.13194	120	1.59645
4.13542	130	1.48023
4.13889	134	1.47455
4.14236	140	1.70403
4.14583	143	1.50703
4.14931	146	1.53279
4.15278	147	1.85247
4.15625	146	1.81705
4.15972	144	1.82063
4.16319	142	1.70639
4.16667	140	1.61044
4.17014	140	1.89315
4.17361	138	1.71522
4.17708	132	1.70571
4.18056	127	1.76194
4.18403	124	1.75714
4.1875	120	1.21941
4.19097	119	1.82646
4.19444	119	1.53411
4.19792	118	1.73029
4.20139	110	1.89084
4.20486	99	1.61779
4.20833	106	1.7118
4.21181	108	1.3743
4.21528	111	1.21587
4.21875	120	1.32551
4.22222	126	1.1838
4.22569	135	1.11047
4.22917	139	0.894362
4.23264	141	1.39645
4.23611	137	1.48509
4.23958	126	1.38292
4.24306	116	1.26316
4.24653	108	1.05512
4.25	102	0.955027
4.25347	97	0.712764
4.25694	94	0.917087
4.26042	94	1.39362
4.26389	96	1.43431
4.26736	98	1.39964
4.27083	101	1.25532
4.27431	108	1.27529
4.27778	117	0.990625
4.28125	122	0.784684
4.28472	123	1.14252
4.28819	119	1.15099
4.29167	118	0.781657
4.29514	115	0.44602
4.29861	110	0.193848
4.30208	105	0.0508765
4.30556	103	-0.200943
4.30903	104	-0.132802
4.3125	107	-0.228337
4.31597	114	-0.254786
4.31944	118	-0.321528
4.32292	123	-0.133596
4.32639	125	-0.597963
4.32986	127	-0.435967
4.33333	128	-0.385773
4.33681	130	-0.390503
4.34028	131	-0.231092
4.34375	131	-0.533549
4.34722	128	0.810711
4.35069	126	0.688469
4.35417	123	0.376735
4.35764	120	0.894095
4.36111	116	-0.153282
4.36458	113	-0.386404
4.36806	113	-0.471684
4.37153	116	-0.228058
4.375	121	-0.377095
4.37847	126	-0.489721
4.38194	130	-0.556817
4.38542	130	-0.563683
4.38889	130	-0.58225
4.39236	130	-0.47502
4.39583	130	-0.546802
4.39931	129	0.368346
4.40278	127	0.262563
4.40625	123	-0.453194
4.40972	116	-0.400643
4.41319	109	-0.464769
4.41667	105	-0.458622
4.42014	103	-0.345089
4.42361	104	-0.405736
4.42708	107	-0.317142
4.43056	112	-0.342033
4.43403	119	-0.460782
4.4375	126	0.693012
4.44097	127	0.857262
4.44444	122	1.24176
4.44792	125	1.17861
4.45139	124	0.91383
4.45486	123	0.255685
4.45833	119	0.139126
4.46181	115	-0.155568
4.46528	111	-0.180671
4.46875	109	-0.218757
4.47222	109	-0.197737
4.47569	114	-0.228261
4.47917	122	-0.412297
4.48264	129	-0.376108
4.48611	136	0.521846
4.48958	140	-0.102453
4.49306	138	-0.309556
4.49653	128	-0.312374
4.5	116	-0.192262
4.50347	106	-0.373014
4.50694	100	0.909562
4.51042	96	0.41032
4.51389	95	-0.107453
4.51736	96	-0.156489
4.52083	98	0.727337
4.52431	100	0.171698
4.52778	102	0.127033
4.53125	104	-0.168868
4.53472	104	-0.193371
4.53819	105	0.26975
4.54167	104	0.0158169
4.54514	104	-0.256121
4.54861	105	-0.416728
4.55208	110	-0.195506
4.55556	118	-0.228669
4.55903	125	0.819587
4.5625	129	1.26343
4.56597	131	1.26144
4.56944	128	1.61334
4.57292	117	1.59934
4.57639	106	1.34202
4.57986	94	1.37977
4.58333	89	1.28255
4.58681	89	1.32071
4.59028	91	1.32265
4.59375	97	1.14336
4.59722	101	1.00286
4.60069	102	1.30115
4.60417	102	-0.198355
4.60764	100	0.523204
4.61111	104	0.424438
4.61458	108	-0.0784485
4.61806	109	-0.230633
4.62153	108	0.0176417
4.625	106	-0.0211356
4.62847	104	-0.089372
4.63194	102	-0.166422
4.63542	102	0.841388
4.63889	101	-0.152819
4.64236	98	0.169596
4.64583	98	0.05014
4.64931	97	-0.0153629
4.65278	98	-0.143794
4.65625	100	-0.176118
4.65972	103	0.415769
4.66319	107	1.22551
4.66667	108	1.40107
4.67014	104	1.12103
4.67361	100	1.40944
4.67708	97	1.16819
4.68056	98	1.05328
4.68403	105	1.0783
4.6875	112	1.36681
4.69097	118	1.10316
4.69444	120	1.5094
4.69792	118	1.46146
4.70139	112	1.28577
4.70486	106	1.15116
4.70833	102	0.912219
4.71181	99	1.29176
4.71528	98	1.69274
4.71875	98	0.0359868
4.72222	99	0.0396627
4.72569	99	0.706858
4.72917	101	1.70281
4.73264	104	0.0505083
4.73611	107	0.0508765
4.73958	107	1.36136
4.74306	105	0.571965
4.74653	102	-0.00609422
4.75	99	2.04102
4.75347	98	0.0528726
4.75694	96	0.338494
4.76042	95	1.50767
4.76389	95	-0.178315
4.76736	96	0.300787
4.77083	97	-0.426328
4.77431	96	0.594757
4.77778	96	-0.103413
4.78125	95	0.494112
4.78472	95	1.57472
4.78819	95	1.11372
4.79167	95	1.10227
4.79514	94	1.16823
4.79861	98	1.04801
4.80208	109	1.25028
4.80556	118	1.08564
4.80903	127	1.30088
4.8125	130	1.06588
4.81597	134	1.15781
4.81944	135	1.18435
4.82292	130	1.392
4.82639	120	1.21161
4.82986	111	1.38845
4.83333	104	1.41199
4.83681	99	1.36334
4.84028	97	1.2198
4.84375	102	1.42252
4.84722	114	1.37142
4.85069	125	0.0762098
4.85417	131	1.48857
4.85764	129	0.421022
4.86111	123	0.0799541
4.86458	113	0.505903
4.86806	116	1.13233
4.87153	115	1.91138
4.875	115	0.0993998
4.87847	116	0.911835
4.88194	119	0.103609
4.88542	122	1.23097
4.88889	120	0.980808
4.89236	120	1.07819
4.89583	119	1.35577
4.89931	119	1.14131
4.90278	120	1.15013
4.90625	117	1.31197
4.90972	112	1.57403
4.91319	105	1.39022
4.91667	104	1.48477
4.92014	110	1.4472
4.92361	118	1.43048
4.92708	120	1.25631
4.93056	123	1.39257
4.93403	125	1.35286
4.9375	124	1.28727
4.94097	121	1.27651
4.94444	119	1.32856
4.94792	112	1.51733
4.95139	109	1.301
4.95486	108	1.38136
4.95833	109	1.8138
4.96181	113	1.70752
4.96528	114	1.8389
4.96875	112	1.75243
4.97222	110	1.52888
4.97569	110	1.63183
4.97917	106	1.40606
4.98264	108	2.06075
4.98611	111	1.70331
4.98958	109	1.59745
4.99306	106	1.86123
4.99653	107	1.79882
5	106	1.71636
5.00347	107	1.77106
5.00694	111	1.87842
5.01042	116	1.40392
5.01389	120	1.85777
5.01736	120	1.73482
5.02083	122	1.28686
5.02431	122	1.3752
5.02778	124	1.47866
5.03125	124	1.59405
5.03472	123	1.48243
5.03819	122	1.26933
5.04167	120	1.53035
5.04514	114	1.54015
5.04861	108	1.00137
5.05208	106	0.868666
5.05556	108	0.341006
5.05903	108	0.189803
5.0625	103	-0.0187796
5.06597	99	0.0553497
5.06944	98	-0.238504
5.07292	98	-0.442803
5.07639	99	-0.635892
5.07986	101	-0.594776
5.08333	105	-0.536303
5.08681	110	-0.639049
5.09028	115	-0.749877
5.09375	116	-0.352957
5.09722	111	-0.910847
5.10069	114	-1.08039
5.10417	114	-1.11986
5.10764	115	-1.09155
5.11111	116	-0.547743
5.11458	116	-0.755745
5.11806	115	-0.891814
5.12153	113	-0.773146
5.125	111	-1.0482
5.12847	107	0.200884
5.13194	107	-0.380657
5.13542	108	-0.217783
5.13889	107	-0.427688
5.14236	106	-0.5727
5.14583	107	-0.567568
5.14931	107	-0.77238
5.15278	107	-0.676684
5.15625	106	-0.674097
5.15972	105	-0.437389
5.16319	104	-0.655279
5.16667	104	-0.612016
5.17014	104	-0.740658
5.17361	104	-0.831289
5.17708	104	-0.682093
5.18056	103	-0.671143
5.18403	104	-0.758257
5.1875	103	-0.775005
5.19097	102	-0.701513
5.19444	102	-0.560871
5.19792	101	-0.561295
5.20139	100	-0.555755
5.20486	100	-0.666931
5.20833	100	-0.602064
5.21181	100	-0.677508
5.21528	100	-0.855235
5.21875	101	-0.763522
5.22222	100	-0.651607
5.22569	101	-0.667529
5.22917	100	-0.913118
5.23264	100	-0.785064
5.23611	99	-0.630514
5.23958	99	-0.723865
5.24306	100	-0.570898
5.24653	100	-0.651889
5.25	100	-0.717985
5.25347	100	0.276018
5.25694	99	0.193868
5.26042	99	0.0206084
5.26389	96	-0.616277
5.26736	99	-0.65975
5.27083	100	-0.643274
5.27431	100	-0.667742
5.27778	100	-0.661651
5.28125	101	-0.614851
5.28472	100	-0.725564
5.28819	100	-0.686387
5.29167	99	-0.600915
5.29514	98	-0.510093
5.29861	97	-0.579113
5.30208	98	-0.674607
5.30556	97	-0.512922
5.30903	96	-0.533481
5.3125	96	-0.690766
5.31597	97	-0.671736
5.31944	97	-0.649884
5.32292	98	-0.638237
5.32639	98	-0.62427
5.32986	98	-0.605877
5.33333	98	-0.622817
5.33681	98	-0.679501
5.34028	98	-0.515326
5.34375	96	-0.584896
5.34722	96	-0.563782
5.35069	96	-0.526795
5.35417	96	-0.599769
5.35764	96	-0.683495
5.36111	96	-0.497602
5.36458	95	0.800847
5.36806	95	0.504177
5.37153	98	0.57799
5.375	99	0.244226
5.37847	100	0.0604798
5.38194	100	-0.0655294
5.38542	100	-0.278726
5.38889	100	-0.280278
5.39236	100	-0.456948
5.39583	100	0.051671
5.39931	102	-0.306619
5.40278	101	-0.249842
5.40625	102	-0.366791
5.40972	102	-0.442167
5.41319	101	-0.378378
5.41667	100	-0.48766
5.42014	99	0.261558
5.42361	99	0.477645
5.42708	99	0.612888
5.43056	99	0.320308
5.43403	100	0.366333
5.4375	100	0.307371
5.44097	100	-0.0736226
5.44444	100	-0.101677
5.44792	99	-0.158725
5.45139	96	-0.256467
5.45486	97	-0.424704
5.45833	98	-0.415631
5.46181	99	-0.437597
5.46528	99	-0.364108
5.46875	98	-0.570271
5.47222	95	0.731719
5.47569	99	-0.0366463
5.47917	98	-0.107178
5.48264	97	-0.222055
5.48611	96	-0.0674079
5.48958	95	-0.464794
5.49306	95	-0.0972799
5.49653	95	-0.274913
5.5	95	-0.106127
5.50347	96	-0.199263
5.50694	96	0.0532193

## Sheet: Figure1E
Lag	XCORR	XCORR-Err
-12	0.090421	0.0117271
-11.9167	0.0934837	0.0117009
-11.8333	0.0979732	0.0120446
-11.75	0.102089	0.0122111
-11.6667	0.105949	0.0123993
-11.5833	0.109733	0.0124444
-11.5	0.114753	0.0121606
-11.4167	0.120577	0.0119979
-11.3333	0.129041	0.011843
-11.25	0.138104	0.0118666
-11.1667	0.146734	0.0117311
-11.0833	0.154641	0.0114712
-11	0.161447	0.0110959
-10.9167	0.165326	0.0109278
-10.8333	0.168698	0.0108147
-10.75	0.169612	0.0108875
-10.6667	0.17021	0.010843
-10.5833	0.170866	0.0109595
-10.5	0.172072	0.0112206
-10.4167	0.175537	0.0113699
-10.3333	0.180747	0.0114893
-10.25	0.186082	0.0117572
-10.1667	0.1924	0.0120498
-10.0833	0.197505	0.0124351
-10	0.203259	0.0129894
-9.91667	0.206067	0.0134698
-9.83333	0.208497	0.0138199
-9.75	0.209931	0.0139746
-9.66667	0.211823	0.0142082
-9.58333	0.216083	0.0137745
-9.5	0.221421	0.0134413
-9.41667	0.228695	0.0134216
-9.33333	0.236361	0.0136031
-9.25	0.245267	0.0134124
-9.16667	0.253812	0.0133849
-9.08333	0.261482	0.013482
-9	0.270209	0.0136075
-8.91667	0.27718	0.0139119
-8.83333	0.282807	0.0142858
-8.75	0.28747	0.0143675
-8.66667	0.289929	0.014679
-8.58333	0.290255	0.0148445
-8.5	0.291535	0.0151253
-8.41667	0.294562	0.0152649
-8.33333	0.298843	0.0155845
-8.25	0.303553	0.0161109
-8.16667	0.310864	0.0164759
-8.08333	0.317437	0.0169564
-8	0.324324	0.0174578
-7.91667	0.330214	0.0178179
-7.83333	0.336193	0.0180949
-7.75	0.341235	0.0181776
-7.66667	0.345546	0.0181257
-7.58333	0.350622	0.0178118
-7.5	0.356718	0.0175378
-7.41667	0.363106	0.0173369
-7.33333	0.367951	0.0167648
-7.25	0.374787	0.0166756
-7.16667	0.382163	0.0167701
-7.08333	0.389555	0.0167594
-7	0.397425	0.0165293
-6.91667	0.405341	0.0164215
-6.83333	0.410462	0.0164415
-6.75	0.413485	0.0163681
-6.66667	0.415802	0.0164658
-6.58333	0.418396	0.0164838
-6.5	0.421519	0.0164621
-6.41667	0.424742	0.0165215
-6.33333	0.428996	0.0169019
-6.25	0.436604	0.0170814
-6.16667	0.443156	0.0174174
-6.08333	0.449112	0.0175412
-6	0.452895	0.0177635
-5.91667	0.454991	0.0178127
-5.83333	0.455855	0.0179189
-5.75	0.457858	0.0183642
-5.66667	0.460811	0.018815
-5.58333	0.464252	0.0191164
-5.5	0.467475	0.01943
-5.41667	0.47155	0.0196911
-5.33333	0.476383	0.0196718
-5.25	0.479966	0.0197768
-5.16667	0.481818	0.01958
-5.08333	0.481222	0.0195582
-5	0.478005	0.0193977
-4.91667	0.473547	0.0198227
-4.83333	0.469891	0.0201521
-4.75	0.468778	0.0202889
-4.66667	0.470206	0.0201459
-4.58333	0.475467	0.0198007
-4.5	0.481106	0.0197071
-4.41667	0.485737	0.0193147
-4.33333	0.488202	0.0192594
-4.25	0.490007	0.0194525
-4.16667	0.492176	0.0195854
-4.08333	0.493352	0.0193849
-4	0.49204	0.0194383
-3.91667	0.490459	0.019433
-3.83333	0.490936	0.01941
-3.75	0.491942	0.0193972
-3.66667	0.492699	0.0196482
-3.58333	0.494124	0.0203159
-3.5	0.495535	0.0207481
-3.41667	0.498089	0.021135
-3.33333	0.501251	0.021198
-3.25	0.50452	0.0217421
-3.16667	0.508165	0.022069
-3.08333	0.511962	0.0225091
-3	0.516311	0.0224981
-2.91667	0.519814	0.022717
-2.83333	0.521353	0.0231114
-2.75	0.520829	0.0227825
-2.66667	0.517853	0.0230567
-2.58333	0.515701	0.0228619
-2.5	0.513865	0.0232947
-2.41667	0.512265	0.0232962
-2.33333	0.50852	0.0233988
-2.25	0.505883	0.0229148
-2.16667	0.501307	0.0227249
-2.08333	0.496022	0.0224177
-2	0.492087	0.0218354
-1.91667	0.488215	0.0213926
-1.83333	0.485276	0.0211441
-1.75	0.483495	0.0211355
-1.66667	0.480926	0.0213154
-1.58333	0.47872	0.0214925
-1.5	0.477624	0.0214295
-1.41667	0.478306	0.0214034
-1.33333	0.479359	0.0211555
-1.25	0.478101	0.0211811
-1.16667	0.474584	0.0209521
-1.08333	0.468051	0.0211549
-1	0.462323	0.0213185
-0.916667	0.456011	0.0216927
-0.833333	0.447055	0.0217832
-0.75	0.435852	0.0215661
-0.666667	0.422594	0.0211673
-0.583333	0.407854	0.0208641
-0.5	0.392601	0.020771
-0.416667	0.379978	0.0206734
-0.333333	0.367252	0.0206683
-0.25	0.358508	0.020399
-0.166667	0.351945	0.0204215
-0.0833333	0.347422	0.0210021
0	0.34432	0.0209846
0.0833333	0.341364	0.0211072
0.166667	0.337736	0.0208735
0.25	0.3331	0.020883
0.333333	0.328246	0.0205932
0.416667	0.320607	0.0205666
0.5	0.312899	0.0206927
0.583333	0.305245	0.0205292
0.666667	0.297339	0.020084
0.75	0.288005	0.0197978
0.833333	0.27841	0.019798
0.916667	0.268013	0.0194622
1	0.258435	0.0192722
1.08333	0.249361	0.0191811
1.16667	0.241006	0.0193002
1.25	0.232018	0.0190203
1.33333	0.220965	0.0186345
1.41667	0.210004	0.0185763
1.5	0.198258	0.0189849
1.58333	0.185726	0.0192325
1.66667	0.171153	0.0191728
1.75	0.156952	0.0192115
1.83333	0.143793	0.0192736
1.91667	0.133639	0.0194061
2	0.127412	0.0196186
2.08333	0.123558	0.0196156
2.16667	0.121958	0.0195116
2.25	0.121767	0.0195849
2.33333	0.122364	0.0193508
2.41667	0.122731	0.0190243
2.5	0.122552	0.0186662
2.58333	0.121505	0.0182254
2.66667	0.117154	0.0179639
2.75	0.112102	0.0174477
2.83333	0.10382	0.0171754
2.91667	0.0949874	0.0168899
3	0.084368	0.0166554
3.08333	0.072811	0.0165072
3.16667	0.0627578	0.0164444
3.25	0.0532552	0.0161858
3.33333	0.0444582	0.0159109
3.41667	0.0346493	0.015882
3.5	0.0266682	0.0161459
3.58333	0.0198324	0.0163472
3.66667	0.0138021	0.0164503
3.75	0.00825653	0.0163659
3.83333	0.00294172	0.0162165
3.91667	-0.00243364	0.0164951
4	-0.00708263	0.0163703
4.08333	-0.0107796	0.0159772
4.16667	-0.0133539	0.0154159
4.25	-0.0158537	0.0145876
4.33333	-0.0190067	0.0140537
4.41667	-0.0218183	0.0133206
4.5	-0.0265896	0.013437
4.58333	-0.0338151	0.0135838
4.66667	-0.0429919	0.014018
4.75	-0.0533622	0.014436
4.83333	-0.0623618	0.0148591
4.91667	-0.0680135	0.0149895
5	-0.0737206	0.0149428
5.08333	-0.0781759	0.0149817
5.16667	-0.0820173	0.0148497
5.25	-0.0867133	0.0150953
5.33333	-0.0909297	0.0149851
5.41667	-0.0968166	0.0150684
5.5	-0.104951	0.0149618
5.58333	-0.11213	0.014475
5.66667	-0.117791	0.0141388
5.75	-0.123109	0.0140116
5.83333	-0.128768	0.0135446
5.91667	-0.134106	0.0127211
6	-0.140185	0.012216
6.08333	-0.145868	0.0118444
6.16667	-0.151366	0.0114834
6.25	-0.15749	0.0116975
6.33333	-0.162064	0.0126092
6.41667	-0.166406	0.0134867
6.5	-0.168859	0.0143299
6.58333	-0.169482	0.014492
6.66667	-0.16899	0.0148567
6.75	-0.168274	0.0148255
6.83333	-0.165402	0.0143243
6.91667	-0.162171	0.0137169
7	-0.158378	0.01389
7.08333	-0.157301	0.0138523
7.16667	-0.158456	0.0134542
7.25	-0.161458	0.0129041
7.33333	-0.164163	0.0125511
7.41667	-0.166478	0.0125119
7.5	-0.168756	0.0125003
7.58333	-0.174635	0.012752
7.66667	-0.178661	0.0130618
7.75	-0.181001	0.0133421
7.83333	-0.182833	0.013511
7.91667	-0.182002	0.0135005
8	-0.178292	0.0136369
8.08333	-0.173491	0.0135673
8.16667	-0.169803	0.0133606
8.25	-0.164635	0.0131997
8.33333	-0.161628	0.0129692
8.41667	-0.162406	0.0127942
8.5	-0.165806	0.0125146
8.58333	-0.17171	0.0125351
8.66667	-0.178749	0.0128468
8.75	-0.184779	0.0132232
8.83333	-0.18827	0.0134454
8.91667	-0.19183	0.0137369
9	-0.195351	0.0141102
9.08333	-0.198559	0.0140282
9.16667	-0.20048	0.0141079
9.25	-0.201149	0.01401
9.33333	-0.20182	0.0139837
9.41667	-0.201938	0.0136563
9.5	-0.203235	0.0132862
9.58333	-0.204129	0.0128098
9.66667	-0.205849	0.0126103
9.75	-0.208345	0.0119635
9.83333	-0.210457	0.0116279
9.91667	-0.21172	0.0112627
10	-0.214294	0.0112037
10.0833	-0.216103	0.011366
10.1667	-0.217091	0.0116774
10.25	-0.2163	0.0118895
10.3333	-0.2157	0.0120915
10.4167	-0.214514	0.012323
10.5	-0.215023	0.0122623
10.5833	-0.216632	0.0123554
10.6667	-0.216231	0.0120229
10.75	-0.215874	0.0117097
10.8333	-0.213058	0.0114199
10.9167	-0.207914	0.0110503
11	-0.201786	0.0103113
11.0833	-0.195234	0.0100264
11.1667	-0.188888	0.0101408
11.25	-0.183507	0.0103144
11.3333	-0.180363	0.0106733
11.4167	-0.17859	0.0108376
11.5	-0.17828	0.0114649
11.5833	-0.177857	0.0121616
11.6667	-0.175805	0.0126699
11.75	-0.172004	0.0127453
11.8333	-0.166356	0.012845
11.9167	-0.159421	0.0128803
12	-0.151309	0.0126784

## Sheet: Figure1F
LH Channel / Power	Delta	Theta	Alpha	Beta	Gamma	HFA
LH1	0.324231	0.340048	0.363436	0.273146	0.533825	0.51851
LH2	0.432205	0.355765	0.365115	0.290573	0.537665	0.579421
LH3	0.318118	0.338673	0.320036	0.357876	0.556836	0.590507
LH4	0.254004	0.332327	0.29395	0.43114	0.563884	0.566261
LH5	0.208494	0.164218	0.229483	0.233272	0.374808	0.428514
LH6	0.262627	0.204447	0.170832	0.289174	0.399099	0.46566
LH7	0.297549	0.232676	0.315775	0.236981	0.496022	0.503027

## Sheet: Figure1G
Asleep Correlation	Awake Correlation
0.61763	0.377968
0.667754	0.421325
0.682812	0.427017
0.636476	0.431772
0.504045	0.291732
0.576599	0.29184
0.581684	0.314742

## Sheet: Figure1H
	Subcortical			OFC			AHC			Insula			Cingulate			Temporal			Frontal
PTIdent	Sleep	Awake	PTIdent	Sleep	Awake	PTIdent	Sleep	Awake	PTIdent	Sleep	Awake	PTIdent	Sleep	Awake	PTIdent	Sleep	Awake	PTIdent	Sleep	Awake
1	0.61763	0.377968	1	0.448988	0.240999	1	0.29252	0.172671	1	0.301235	0.101744	1	0.370445	0.175569	1	0.363525	0.337045	1	0.37715	0.187588
1	0.667754	0.421325	1	0.473108	0.195463	1	0.294412	0.117604	1	0.274864	0.075957	1	0.418104	0.139067	1	0.371779	0.31364	1	0.418195	0.304465
1	0.682812	0.427017	1	0.133658	0.268157	1	0.281773	0.197249	1	0.394186	0.216806	1	0.435201	0.240712	1	0.262595	0.134556	1	0.362103	0.32955
1	0.636476	0.431772	1	0.340331	0.102677	1	0.300273	0.250115	1	0.39514	0.236774	1	0.47713	0.253351	1	0.270168	0.133262	1	0.41858	0.224082
1	0.626261	0.477678	1	0.305666	0.0991353	1	0.385036	0.238925	1	0.333641	0.177084	1	0.473671	0.211171	1	0.26716	0.110491	1	0.455623	0.304444
1	0.562333	0.462854	1	0.317887	0.101995	1	0.474563	0.252956	1	0.426649	0.146261	1	0.459873	0.342084	1	0.318544	0.103399	1	0.290691	0.152099
1	0.594284	0.470314	1	0.395813	0.0987614	1	0.481339	0.256858	1	0.371565	0.140984	1	0.328085	0.143792	1	0.551703	0.272827	1	0.29204	0.13528
1	0.570783	0.429326	1	0.412085	0.313198	1	0.431851	0.220266	1	0.248594	0.0771196	1	0.311436	0.093666	1	0.461456	0.255257	1	0.375332	0.15836
1	0.626699	0.436655	1	0.428263	0.275002	1	0.389773	0.251988	1	0.379082	0.0767036	1	0.385843	0.26609	1	0.326307	0.129022	1	0.378407	0.144739
1	0.665865	0.436473	1	0.41123	0.158032	1	0.413002	0.25267	1	0.409057	0.107261	1	0.398587	0.267135	1	0.17242	0.284701	1	0.385365	0.154218
1	0.504045	0.291732	1	0.38471	0.145266	1	0.21373	0.25227	1	0.30386	0.136468	2	0.236619	0.276578	1	0.442492	0.226471	1	0.328459	0.130139
1	0.576599	0.29184	1	0.33699	0.117843	1	0.255261	0.191619	1	0.266845	0.0951103	2	0.192003	0.240192	1	0.358426	0.265894	1	0.326776	0.162449
1	0.581684	0.314742	1	0.388072	0.155012	1	0.504277	0.248496	1	0.220675	0.112251	2	0.204423	0.166299	1	0.427931	0.325762	1	0.301496	0.210364
1	0.603198	0.378521	1	0.451531	0.241812	1	0.593462	0.265452	1	0.207347	0.0466594	2	0.259984	0.235322	1	0.161432	0.21538	1	0.306103	0.244994
1	0.459817	0.248855	2	0.279803	0.204336	1	0.527332	0.275299	1	0.347	0.124897	2	0.236885	0.202023	1	0.209056	0.24019	2	0.221885	0.325453
1	0.538171	0.263183	2	0.305946	0.236725	2	0.262318	0.202774	1	0.431036	0.240718	2	0.108381	0.120162	1	0.152583	0.105717	2	0.0868671	0.269223
1	0.576688	0.341461	2	0.398916	0.334175	2	0.23014	0.17801	1	0.383117	0.165762	2	0.191794	0.187705	1	0.0547065	0.129509	2	0.108268	0.183317
1	0.477378	0.365728	3	0.380666	0.319543	2	0.111049	0.0477875	1	0.306063	0.0395138	2	0.161947	0.116985	1	0.190053	0.213886	2	0.206	0.123453
1	0.460528	0.401726	3	0.44058	0.347938	2	0.319689	0.190692	1	0.305192	0.0466086	2	0.198242	0.0883777	1	0.309412	0.259743	2	0.249766	0.127656
1	0.487963	0.43134	3	0.428188	0.339875	2	0.0789026	0.0577253	1	0.468028	0.176292	2	0.262535	0.217725	1	0.44916	0.24487	2	0.199414	0.283925
1	0.526354	0.253573	3	0.462354	0.322855	3	0.334733	0.228095	2	0.145779	0.342312	2	0.293997	0.217815	1	0.459806	0.223307	2	0.13967	0.246262
1	0.444455	0.187418	3	0.329563	0.31079	3	0.315449	0.218739	2	0.293745	0.171048	2	0.342892	0.214475	1	0.521217	0.201955	2	0.00591727	0.115017
2	0.190624	0.355984	3	0.299029	0.264373	3	0.17231	0.171453	2	0.265773	0.144182	2	0.0278497	0.15949	1	0.4953	0.13612	2	0.268842	0.22256
2	0.440385	0.473891				3	0.300054	0.172664	2	0.350164	0.263381	2	0.119051	0.214219	1	0.394083	0.131866	2	0.30175	0.258457
2	0.420168	0.445463				3	0.443647	0.397725	2	0.39375	0.284958	2	0.413984	0.369591	1	0.22973	0.084712	2	0.269146	0.242196
2	0.115236	0.172755				3	0.427218	0.198934	2	0.489845	0.34129	3	0.490289	0.311736	1	0.12724	0.00821913	2	0.236602	0.270461
2	0.0374403	0.331773				3	0.47104	0.291193	2	0.459612	0.313258	3	0.384054	0.369178	1	0.228422	0.0722959	2	0.136757	0.0869664
2	0.00739557	0.307833				3	0.452223	0.392416	2	0.390305	0.256862	3	0.32485	0.355807	1	0.163284	0.159338	2	0.45338	0.377694
2	0.377443	0.385552				3	0.409079	0.386989	2	0.36672	0.225724	3	0.502158	0.19855	1	0.228869	0.187418	2	0.40941	0.400677
2	0.22554	0.522566				3	0.404033	0.38938	2	0.397908	0.263492	3	0.488433	0.189175	2	0.121684	0.0389813	2	0.310293	0.231016
2	0.100812	0.302622				3	0.407447	0.34215	2	0.165889	0.180233	3	0.498101	0.139314	2	0.140839	0.0906879	2	0.119341	0.120507
2	0.0627083	0.324038				3	0.404728	0.307276	2	0.123547	0.106123	3	0.37314	0.0860337	2	0.0534444	0.109478	3	0.314791	0.349702
2	0.037449	0.303852				3	0.424909	0.311564	2	0.235187	0.199417	3	0.42042	0.298853	3	0.310727	0.130054	3	0.385939	0.306279
2	0.231973	0.237944				3	0.446758	0.343984	2	0.168652	0.122288	3	0.479873	0.316131	3	0.160291	0.223781	3	0.269569	0.0970656
2	0.164971	0.211773				3	0.454788	0.344082	2	0.255665	0.1749	3	0.476221	0.331752	3	0.304613	0.182466	3	0.221609	0.332209
2	0.177776	0.125908				3	0.442031	0.362754	2	0.384554	0.268014	3	0.460304	0.333846	3	0.424692	0.396551	3	0.278695	0.288145
2	0.259211	0.20845				3	0.408469	0.365321	2	0.462846	0.427381	3	0.430017	0.371456	3	0.244332	0.233272	3	0.303448	0.342209
2	0.183511	0.170666				3	0.375013	0.343123	2	0.404843	0.412965	3	0.428445	0.354737	3	0.227125	0.235032	3	0.190313	0.110603
2	0.119607	0.188597				3	0.372405	0.185448	2	0.0649163	0.168954	3	0.309724	0.321407	3	0.36651	0.180202	3	0.234982	0.247134
2	0.134762	0.166479							2	0.265537	0.341361	3	0.390323	0.336949	3	0.395387	0.225307	3	0.252462	0.196987
									2	0.055414	0.180497	3	0.459575	0.345861	3	0.291866	0.196365	3	0.218673	0.180161
									2	0.0418022	0.184446	3	0.39624	0.346696	3	0.177984	0.146297
									2	0.0257855	0.173242				3	0.404227	0.135023
									2	0.293551	0.154335				3	0.373106	0.390428
									2	0.157922	0.214785
									2	0.171598	0.066405
									2	0.240978	0.0613291
									2	0.168106	0.0333489
									2	0.074617	0.000718202
									2	0.156695	0.058902
									2	0.194973	0.143266
									2	0.0756687	0.114576
									2	0.0915596	0.11428
									2	0.163211	0.286099
									2	0.235974	0.180998
									2	0.18226	0.16414
									2	0.28595	0.198045
									2	0.22764	0.192878
									3	0.360229	0.393748
									3	0.350987	0.337174
									3	0.264065	0.310834
									3	0.299801	0.324965
									3	0.335173	0.320296
									3	0.434684	0.167361
									3	0.423631	0.362467

## Sheet: Figure2B
Period	Mean	SE
0.226277	0.331649	0.00398359
0.242518	0.302247	0.00380473
0.259924	0.277382	0.00387295
0.278579	0.25777	0.00410389
0.298574	0.242249	0.00433497
0.320004	0.244371	0.00478353
0.342972	0.248368	0.00529485
0.367588	0.253935	0.00547522
0.393971	0.261526	0.0050098
0.422248	0.270895	0.00395352
0.452554	0.280698	0.00281594
0.485035	0.287686	0.00245728
0.519848	0.289639	0.00349077
0.557159	0.286994	0.00508368
0.597148	0.281595	0.00632822
0.640008	0.277195	0.00718555
0.685943	0.274138	0.00758131
0.735176	0.267947	0.00735221
0.787942	0.256125	0.00661775
0.844495	0.24088	0.00569061
0.905107	0.227401	0.00508035
0.97007	0.219707	0.00509509
1.0397	0.217022	0.00523914
1.11432	0.216951	0.00478429
1.1943	0.221767	0.00392462
1.28002	0.233585	0.00350671
1.37189	0.25193	0.0045546
1.47035	0.274847	0.00680384
1.57588	0.295701	0.00877454
1.68899	0.30715	0.00977652
1.81021	0.308249	0.010034
1.94014	0.301885	0.00967114
2.07939	0.292015	0.00879418
2.22864	0.283166	0.00868641
2.38859	0.277995	0.009947
2.56003	0.274451	0.0110455
2.74377	0.272778	0.0110064
2.9407	0.281785	0.0103169
3.15177	0.307373	0.0102353
3.37798	0.343157	0.0113077
3.62043	0.37088	0.0135379
3.88028	0.378279	0.0146408
4.15878	0.374165	0.0122085
4.45727	0.368824	0.00901418
4.77719	0.361974	0.00943474
5.12006	0.356051	0.0130466
5.48754	0.358771	0.0161707
5.8814	0.375641	0.0166439
6.30353	0.405443	0.0147877
6.75596	0.438902	0.012282
7.24086	0.462728	0.0106786
7.76056	0.47086	0.0102215
8.31756	0.466962	0.00989435
8.91454	0.446543	0.00912747
9.55437	0.399043	0.00837143
10.2401	0.332467	0.00799329
10.9751	0.264753	0.00803652
11.7628	0.218071	0.00812438
12.6071	0.210677	0.00746401
13.5119	0.245289	0.00611585
14.4817	0.322508	0.00585553
15.5211	0.431362	0.00918632
16.6351	0.54115	0.0116186
17.8291	0.63064	0.0113036
19.1087	0.693199	0.00942905
20.4802	0.728315	0.00717071
21.9502	0.746447	0.00528013
23.5256	0.762132	0.00473971
25.2141	0.777712	0.00542137
27.0238	0.784917	0.00598215
28.9634	0.778847	0.00648027
31.0422	0.757641	0.00749374
33.2702	0.716236	0.00938383
35.6582	0.665859	0.0114329
38.2175	0.597301	0.0134925
40.9605	0.529747	0.011709
43.9004	0.529153	0.0158803
47.0512	0.63433	0.0332192

## Sheet: Figure2C
	Subcortical		OFC		AHC		Insula		Cingulate		Temporal		Frontal
PTIdent	Coh	PTIdent	Coh	PTIdent	Coh	PTIdent	Coh	PTIdent	Coh	PTIdent	Coh	PTIdent	Coh
1	0.716568	1	0.391315	1	0.308688	1	0.312189	1	0.497022	1	0.377626	1	0.395609
1	0.735798	1	0.373245	1	0.330165	1	0.283542	1	0.52851	1	0.464754	1	0.121137
1	0.726492	1	0.503883	1	0.422165	1	0.538623	1	0.449451	1	0.616372	1	0.199985
1	0.700029	1	0.236518	1	0.467485	1	0.640737	1	0.487102	1	0.559337	1	0.411467
1	0.716151	1	0.218006	1	0.405151	1	0.554614	1	0.429122	1	0.516067	1	0.494675
1	0.746997	1	0.19467	1	0.40101	1	0.414786	1	0.695242	1	0.495218	1	0.419454
1	0.774514	1	0.182455	1	0.448992	1	0.283186	1	0.37133	1	0.722736	1	0.37259
1	0.817091	1	0.387505	1	0.793647	1	0.257964	1	0.275345	1	0.505555	1	0.601466
1	0.781498	1	0.537848	1	0.757645	1	0.197096	1	0.647537	1	0.153637	1	0.456991
1	0.764614	1	0.523113	1	0.738415	1	0.438217	1	0.385066	1	0.236332	1	0.400395
1	0.700838	1	0.361615	1	0.698999	1	0.326935	2	0.280822	1	0.604478	1	0.587764
1	0.724562	1	0.344905	1	0.569959	1	0.16028	2	0.31302	1	0.489399	1	0.596114
1	0.736414	1	0.306307	1	0.800711	1	0.18611	2	0.446623	1	0.314707	1	0.289139
1	0.743681	1	0.648174	1	0.810991	1	0.247514	2	0.439137	1	0.398928	1	0.316379
1	0.762048	2	0.439674	1	0.645348	1	0.495043	2	0.430488	1	0.396691	2	0.283815
1	0.662406	2	0.398089	2	0.391416	1	0.663168	2	0.393261	1	0.548517	2	0.363021
1	0.68823	2	0.382339	2	0.392393	1	0.549707	2	0.300343	1	0.583864	2	0.412813
1	0.660532	3	0.406255	2	0.324418	1	0.272433	2	0.335654	1	0.570678	2	0.324763
1	0.565768	3	0.414395	2	0.362776	1	0.354002	2	0.446068	1	0.540187	2	0.366158
1	0.608497	3	0.438175	2	0.299549	1	0.590402	2	0.441507	1	0.718427	2	0.450582
1	0.334717	3	0.474526	3	0.516345	2	0.412856	2	0.456364	1	0.710179	2	0.427262
1	0.379439	3	0.464229	3	0.545348	2	0.350646	2	0.423644	1	0.726588	2	0.263916
2	0.502636	3	0.411485	3	0.424375	2	0.307298	2	0.533669	1	0.613784	2	0.303782
2	0.198766			3	0.427353	2	0.375636	2	0.456256	1	0.492581	2	0.310414
2	0.246683			3	0.487203	2	0.449642	2	0.378652	1	0.242498	2	0.338494
2	0.468198			3	0.442446	2	0.3069	3	0.294846	1	0.219752	2	0.451991
2	0.462786			3	0.48849	2	0.319321	3	0.41171	1	0.203345	2	0.423733
2	0.44379			3	0.480948	2	0.508916	3	0.442053	1	0.319706	2	0.441546
2	0.482086			3	0.463009	2	0.461788	3	0.497751	1	0.458632	2	0.44029
2	0.501544			3	0.411279	2	0.437463	3	0.469953	2	0.455761	2	0.569684
2	0.398146			3	0.4031	2	0.461992	3	0.343919	2	0.391312	2	0.574582
2	0.393141			3	0.419137	2	0.451007	3	0.347331	2	0.393018	3	0.416342
2	0.472324			3	0.443826	2	0.397148	3	0.268755	3	0.501078	3	0.438892
2	0.496784			3	0.492718	2	0.243021	3	0.28677	3	0.507756	3	0.380695
2	0.492546			3	0.537426	2	0.2732	3	0.251249	3	0.498903	3	0.48655
2	0.486907			3	0.505459	2	0.366032	3	0.388629	3	0.458664	3	0.493035
2	0.478407			3	0.452247	2	0.237334	3	0.467204	3	0.486232	3	0.490385
2	0.478728			3	0.45481	2	0.29958	3	0.452239	3	0.4972	3	0.486016
2	0.481876			3	0.456967	2	0.42337	3	0.492413	3	0.479697	3	0.417999
2	0.481078					2	0.452563	3	0.490348	3	0.465737	3	0.343291
						2	0.461306	3	0.435557	3	0.483462	3	0.318983
						2	0.443892	3	0.547292	3	0.499186
						2	0.462405			3	0.52321
						2	0.527308			3	0.518033
						2	0.517235
						2	0.196882
						2	0.2312
						2	0.237779
						2	0.439848
						2	0.47056
						2	0.481312
						2	0.348415
						2	0.287759
						2	0.479038
						2	0.172602
						2	0.132744
						2	0.159754
						2	0.322685
						3	0.495769
						3	0.475251
						3	0.450443
						3	0.409797
						3	0.319563
						3	0.469979
						3	0.462555

## Sheet: Figure2E
CCEP (+ coh)	CCEP (- coh)
4.14195	2.7639
2.89495	3.02618
4.61083	2.73211
2.0552	2.21064
2.61269	4.70342
3.1819	1.97671
2.81859	2.83355
2.08744	2.90455
1.68817	2.65044
2.93109	1.91736
3.15947	4.48983
1.18362	3.02192
3.054	1.95275
2.4331	2.24778
1.87225	4.0936
2.32846	2.21118
2.14883	2.0594
1.64166	2.98687
2.09525	2.30045
1.86036	1.75313
2.1548	1.5669
1.50593	2.06478
1.7873	3.17092
1.64952	3.75155
1.2199	2.37522
1.44052	3.10078
1.71377	10.1607
1.60956	1.51469
3.1533	1.67682
2.78917	2.0892
2.48079	1.88198
2.30361	1.85623
1.54765	1.47151
1.56993	1.42596
1.92912	1.91793
1.30315	1.50523
8.28875	2.0237
5.33401	2.04858
7.22912	1.52585
7.37938	1.36964
5.34811	1.52987
9.14013	0.884773
8.11395	1.14982
6.35379	1.49037
4.91269	2.0887
3.71289	3.46524
3.29825	3.29283
4.55159	1.14545
3.25484	1.16271
2.71734	1.90902
2.95161	2.56453
2.81635	2.44855
1.19592	1.99094
2.85188	1.73134
	1.71626
	1.94445
	1.33599
	1.74116
	1.38504
	1.49666
	1.83518
	1.27569
	3.33105
	2.29624
	1.46011
	1.90069

## Sheet: Figure2F
Coherence	CCEP Z
0.356768	2.7639
0.328047	3.02618
0.258888	4.14195
0.213505	2.73211
0.207845	2.21064
0.370838	4.70342
0.410679	2.89495
0.357076	4.61083
0.283063	1.97671
0.241282	2.83355
0.251335	2.90455
0.269972	2.65044
0.276578	1.91736
0.354208	2.0552
0.261399	4.48983
0.367357	2.61269
0.39607	3.1819
0.254946	3.02192
0.295115	1.95275
0.346527	2.24778
0.305759	4.0936
0.35356	2.21118
0.367755	2.0594
0.396718	2.81859
0.303871	2.08744
0.321323	1.68817
0.380671	2.93109
0.431432	3.15947
0.398311	1.18362
0.243244	2.98687
0.217309	2.30045
0.346985	3.054
0.370149	2.4331
0.306269	1.87225
0.243454	1.75313
0.195647	1.5669
0.226284	2.06478
0.185954	3.17092
0.159809	3.75155
0.166815	2.37522
0.291166	3.10078
0.390838	2.32846
0.150856	10.1607
0.2009	1.51469
0.259717	1.67682
0.323598	2.14883
0.179914	2.0892
0.193228	1.88198
0.31036	1.64166
0.299298	1.85623
0.308622	2.09525
0.384609	1.47151
0.39873	1.42596
0.388212	1.91793
0.468979	1.86036
0.294438	1.50523
0.210276	2.0237
0.297691	2.1548
0.337962	2.04858
0.335714	1.52585
0.236822	1.36964
0.219637	1.52987
0.242226	1.50593
0.277898	1.7873
0.339803	0.884773
0.442665	1.14982
0.286498	1.64952
0.293116	1.49037
0.319456	2.0887
0.293989	3.46524
0.299685	3.29283
0.339732	1.14545
0.356622	1.16271
0.232486	1.90902
0.187026	1.2199
0.160222	1.44052
0.283537	1.71377
0.366695	1.60956
0.424367	3.1533
0.432654	2.78917
0.393648	2.48079
0.32874	2.30361
0.258933	2.56453
0.169233	2.44855
0.111613	1.99094
0.182204	1.73134
0.204619	1.71626
0.252961	1.94445
0.356169	1.33599
0.331473	1.74116
0.239626	1.54765
0.22493	1.56993
0.223686	1.92912
0.180793	1.38504
0.218627	1.49666
0.405763	1.30315
0.387076	1.83518
0.322148	1.27569
0.428514	8.28875
0.46566	5.33401
0.503027	7.22912
0.556306	7.37938
0.395101	5.34811
0.585852	9.14013
0.563474	8.11395
0.573743	6.35379
0.568028	4.91269
0.575289	3.71289
0.6004	3.29825
0.437946	4.55159
0.525011	3.25484
0.469027	2.71734
0.450884	2.95161
0.476284	2.81635
0.382941	3.33105
0.31139	2.29624
0.446587	1.19592
0.447782	2.85188
0.290833	1.46011
0.279748	1.90069

## Sheet: Figure2H
	Circadian+Non-Circadian		Non-Circadian Only
	Mean	SE	Mean	SE
S1	0.3344	0.0101	0.1756	0.0029
S2	0.2625	0.0093	0.1744	0.0053
S3	0.306	0.0048	0.2007	0.0072

[truncated: 28 more sheets: Figure2I, Figure2J, Figure3B, Figure3C, Figure3D, Figure3E, Figure3F, Figure3G, Figure3I, S1, S2A, S2B, S2D, S3, S4A, S4B, S4C, S4D, S5A, S5B …]
